# Supplementary material for: Early budget impact analysis on magnetic seed localization for non-palpable breast cancer surgery
Source: PLoS One. 2020 May 13;15(5):e0232690. doi: 10.1371/journal.pone.0232690 (PMC7219736; doi:10.1371/journal.pone.0232690)
Supplement: S4 Appendix — (XLSX) [file pone.0232690.s004.xlsx]

## Sheet: Instructions
Model for estimating the Budget Impact of adopting magnetic seed localization on a national or hospital level
Last update: 07-2019
Belonging to article: "Early Budget Impact Analysis on Magnetic Seed Localization for Non-Palpable Breast Cancer Surgery"		Lindenberg et al. 2019
Published in Plos one		Version 1.1
		Questions or remarks can be send to m.lindenberg@nki.nl
	Instructions
*	The information provided in the tool is the data corresponding to our (Dutch) setting which is also presented in the article. All white fields can be adjusted to the specific situation
*	Note that the perspective can be adjusted (field C12) to a national or hospital level
*	Note that you can include an expected difference in costs as the tool is based on Dutch calculations
*	The tool includes the calculated costs for RSL, WGL and MSL but it is possible to include another localization technique. However it is necessary to include a cost estimation for this additional technology in the sheet: "Data"
*	The tool includes the calculated implementation costs for RSL and MSL. It is possible to include the implementation costs for another localization technology, but it is necessary to include an estimation of the implementation costs in the sheet: "Data"
*	In the results sheet it is possible to convert the results to your own currency by using the conversion rate.
*	The analysis can only be used for an estimation from 2017 and later
	Important information for interpretation of the results
*	The implementation costs for the future situations are calculated by taking the yearly costs (depreciation period can be adjusted) for all the hospitals that are transferred in the defined timeframe.
*	It was assumed that a different technology (other than RSL, MSL, WGL) which can be included in the model does not result in additional costs for receiving NACT

## Sheet: Input sheet
	Model for estimating the Budget Impact of adopting magnetic seed localization on a national or hospital level
	Last update: 07/2019
	Belonging to article: "Early Budget Impact Analysis on Magnetic Seed Localization for Non-Palpable Breast Cancer Surgery"				Lindenberg et al. 2019
	Published in Plos one				Questions or remarks can be send to m.lindenberg@nki.nl
					version 1.1
	Aim of using this tool:	Estimating national budget impact of introducing MSL in the Netherlands in 2022			(purpose of completing this form)
	Perspective	2			(1 = hospital 2 = societal (national))
	Input variables				source
	Year of current situation	2017	(year)
	Time horizon	5	(period over which the estimation is made)
	Inflation rate	1.0116	(expected inflation rate over the time horizon)
	Costs of RSL should be adapted by using the following percentage	1	(percent) - to correct for the Dutch cost estimates; has an effect on both treatment and implementation costs
	Costs of WGL should be adapted by using the following percentage	1	(percent) - to correct for the Dutch cost estimates
	Costs of MSL should be adapted by using the following percentage	1	(percent) - to correct for the Dutch cost estimates; has an effect on both treatment and implementation costs
	Number of hospitals in country	105	not necessary to fill in for a calculation for a hospital
	Population				source
	Population in current situation with invasive breast cancer and DCIS	17207	(number of patients)
	Yearly expected increase in the coming years	0.007	(percentage)
	Future population	17817.7
	Yearly % of patients that is being localized	0.318	(percentage)
	Yearly % of patients that receives NACT	0.19	(percentage)
	Patients localized in current situation	5471.83
	Patients localized in future situation	5666.04
	Current use of localization techniques*				source
	% Wire-guided localization	0.79	(percentage)
	% Radio-active seed localization	0.21	(percentage)
	% other localization technique#	0	(percentage)
			# for this no costs are available in this tool. If you have a cost estimation one can fill this in in one of the later input variables
			* In case the estimation is conducted for a single hospital, one can fill in 100% for one of the techniques
	Expected use of localization techniques in scenario on the end of timehorizon scenario including MSL				source
	% Wire-guided localization	0.3	(percentage)
	% Radio-active seed localization	0.4	(percentage)
	% Magnetic seed localization	0.3	(percentage)
	% other localization technique#	0	(percentage)
			# for this no costs are available in this tool. If you have a cost estimation one can fill this in in one of the later input variables
	Expected use of localization techniques in scenario on the end of timehorizon scenario without MSL				source
	% Wire-guided localization	0.3	(percentage)
	% Radio-active seed localization	0.7	(percentage)
	% Magnetic seed localization	0	(percentage)
	% other localization technique#	0	(percentage)
			# for this technology no costs are provided in this tool. If you have a cost estimation one can fill this in in one of the later variables

## Sheet: Data
	Model for estimating the Budget Impact of adopting magnetic seed localization on a national or hospital level
	Last update: 07-2019
	Belonging to article: "Early Budget Impact Analysis on Magnetic Seed Localization for Non-Palpable Breast Cancer Surgery"
	Published in Plos one
	Lindenberg et al. 2019	version 1.1
	Result from the cost analysis, estimated in 2017 more information on the costs can be found in the cost information sheet
		Current situation	2017	Future situation	2022
	Implementation costs per hospital	Total costs	yearly costs	Total costs	yearly costs
	RSL	26825.6	5553.27	28418	5882.92
	MSL	2793.89	578.373	2959.74	612.706
	WGL	0	0	0	0
	Other localization technique		0	0	0
	annuity factor	4.8306
		Current situation	Remarks	Future situation
	Treatment costs
	RSL	2833.95		3002.18
	MSL	2862.06		3031.95
	MSL seed	200	estimation	included in MSL price
	WGL	2617.07		2772.42
	Other localization technique		your own estimation	0
		Current situation	Future situation
	Additional costs for using NACT
	RSL	0	0
	MSL	146.484	155.179
	WGL	146.484	155.179

## Sheet: Cost information
	Detailed information on the intervention costs; results from the cost analysis
Intervention costs
	WGL		€ 2 617			Source
	Personnel costs			279		Hakkaart-van Roijen 2015 and NVZ collective agreements hospitals 2018
	Material costs			43		Hospital specific purchase costs (interviews)
	Intervention costs (surgery and imaging)			€2 173		Dutch Healthcare Authority 2017 and NKI-AvL
	Equipment costs			-		-
	Overhead			123		Hakkaart-van Roijen 2015
	RSL		€ 2 834
	Personnel costs			321		Hakkaart-van Roijen 2015 and NVZ collective agreements hospitals 2018
	Material costs			118		Hospital specific purchase costs (interviews)
	Intervention costs (surgery and imaging)			€2 173		Dutch Healthcare Authority 2017 and NKI-AvL
	Equipment costs			53		Hospital specific purchase costs (interviews)
	Overhead			168		Hakkaart-van Roijen 2015
	MSL		€ 2 662			without the costs of the magnetic seed
	Personnel costs			279		Hakkaart-van Roijen 2015 and NVZ collective agreements hospitals 2018
	Material costs			12		Hospital specific purchase costs (interviews)
	Intervention costs (surgery and imaging)			€2 173		Dutch Healthcare Authority 2017 and NKI-AvL
	Equipment costs			49		Hospital specific purchase costs (interviews)
	Overhead			149		Hakkaart-van Roijen 2015
	Costs of the magnetic seed		+	€100 – €500		Assumption
Additional costs for patients receiving neoadjuvant chemotherapy
	Using WGL			146		Hospital specific purchase costs (interviews); Hakkaart-van Roijen 2015
	(material and overhead)
	Using MSL			146		Hospital specific purchase costs (interviews); Hakkaart-van Roijen 2015
	(material and overhead)
Implementation costs
	WGL		N.A.
	RSL (yearly costs)		€ 26 826 (€5.553)			Process analysis by interviews in 5 hospitals. Costs: Hakkaart-van Roijen 2015 and NVZ collective agreements hospitals 2018 and NKI-AvL
		Personnel		€18 629
		Overhead		€8 197
	MSL (yearly costs)		€ 2 794 (€578)			Process estimation based on interviews in the NKI-AvL; Costs: Hakkaart-van Roijen 2015 and NVZ collective agreements hospitals 2018 and NKI-AvL
		Personnel		€1 940
		Overhead		854
Assumptions to evaluate the yearly costs and consequently the costs per patient:
*	Lifetime of general equipment is 10 year
*	Lifetime of probes is 5 year
*	Interest percentage of 4.2%
*	Average number of patients 116 per year in the participating hospitals
*	5% servicecosts
*	Depreciation of implementation costs over 10 years
*	Overhead percentage of 44% based on the Dutch manual for cost research (Hakkaart-van Roijen 2015)
*	Implementation of RSL took 332.75 hours of preparation of different disciplines
*	Implementation of MSL is estimated to take 24 hours of preparation of different disciplines
*	Incidents with RSL (e.g. seed loss) takes 16 hours from for example radiation experts
*	Monitoring when RSL is used takes in total 42.5 hours per year from different specialties involved in the process

## Sheet: Results
Model for estimating the Budget Impact of adopting magnetic seed localization on a national or hospital level
	Results
	Current situation (start time horizon)		2017
	Healthcare costs	1.46897e+07
	Implementation costs	0
	Total	1.46897e+07
	Future situation without MSL or other technology		2022
	Healthcare costs	1.667e+07
	Implementation costs	302676
	Total	1.69727e+07
	Future situation with MSL or other technology		2022
	Healthcare costs	1.67708e+07
	Implementation costs	136664
	Total	1.69074e+07
	Budget Impact future situation: scenario without MSL - scenario with MSL
	Total BI in the end of your time horizon		-65280.1
	To convert the results to your own currency			source
	Currency ratio	1.1581	(1 euro = … $/£/..)
	In your own currency:	-75600.8

## Sheet: Notes
Model for estimating the early budget Impact of adopting magnetic seed localization on a national or hospital level
Notes
